# Supplementary material for: Boron Removal from Aqueous Solutions by Using a Novel Alginate-Based Sorbent: Comparison with Al2O3 Particles
Source: Polymers (Basel). 2019 Sep 16;11(9):1509. doi: 10.3390/polym11091509 (PMC6780931; doi:10.3390/polym11091509)
Supplement: Supplementary file 1 [file polymers-11-01509-s001.zip]

Archive with 3 entries (2 files):
- si/
- si/polymers-580518-9.16 si.docx
- si/Polymers-580518_Boron removal.mp4
